# Supplementary material for: Glucosinolates and Cytotoxic Activity of Collard Volatiles Obtained Using Microwave-Assisted Extraction
Source: Molecules. 2023 Feb 9;28(4):1657. doi: 10.3390/molecules28041657 (PMC9965355; doi:10.3390/molecules28041657)
Supplement: Supplementary file 1 [file molecules-28-01657-s001.zip]

Archive with 1 entries (1 files):
- molecules-2213457-supplementary.pdf
